# Supplementary material for: Hetero-Aggregation of Nanoplastics with Freshwater Algae and the Toxicological Consequences: The Role of Extracellular Polymeric Substances
Source: Toxics. 2025 Nov 14;13(11):980. doi: 10.3390/toxics13110980 (PMC12656403; doi:10.3390/toxics13110980)
Supplement: Supplementary file 1 [file toxics-13-00980-s001.zip]

Archive with 1 entries (1 files):
- toxics-3979735-supplementary.pdf
